# Supplementary material for: ﻿A new species of Aulacaspis and a revived combination of Diaspididae (Hemiptera, Coccomorpha) from China
Source: Zookeys. 2023 Aug 15;1174:301–14. doi: 10.3897/zookeys.1174.105851 (PMC10445109; doi:10.3897/zookeys.1174.105851)
Supplement: XML Treatment for Aulacaspis [file zookeys.1174.105851-treatment1.xml]

<!DOCTYPE tp:taxon-treatment
  PUBLIC "-//TaxonX//DTD Taxonomic Treatment Publishing DTD v0 20100105//EN" "tax-treatment-NSO.dtd">
<tp:taxon-treatment xmlns:tp="http://www.plazi.org/taxpub"><tp:treatment-meta><kwd-group><label>Taxon classification</label><kwd>
              <named-content content-type="kingdom">Animalia</named-content>
            </kwd><kwd>
              <named-content content-type="order">Hemiptera</named-content>
            </kwd><kwd>
              <named-content content-type="family">Diaspididae</named-content>
            </kwd></kwd-group><mixed-citation publication-type="journal"><person-group><name><surname>Niu</surname><given-names>Minmin</given-names></name><name><surname>Cai</surname><given-names>Bo</given-names></name><name><surname>Wei</surname><given-names>Jiufeng</given-names></name></person-group><article-title>﻿A new species of <italic><tp:taxon-name><tp:taxon-name-part taxon-name-part-type="genus" reg="Aulacaspis">Aulacaspis</tp:taxon-name-part></tp:taxon-name></italic> and a revived combination of <tp:taxon-name><tp:taxon-name-part taxon-name-part-type="family">Diaspididae</tp:taxon-name-part></tp:taxon-name> (<tp:taxon-name><tp:taxon-name-part taxon-name-part-type="order">Hemiptera</tp:taxon-name-part></tp:taxon-name>, <tp:taxon-name><tp:taxon-name-part taxon-name-part-type="above-genus">Coccomorpha</tp:taxon-name-part></tp:taxon-name>) from China</article-title><source>Zookeys</source><day>15</day><month>08</month><year>2023</year><volume>1174</volume><fpage>301</fpage><lpage>314</lpage><pub-id pub-id-type="doi">10.3897/zookeys.1174.105851</pub-id></mixed-citation></tp:treatment-meta><tp:nomenclature><label>﻿</label><tp:taxon-name>
            <object-id xmlns:xlink="http://www.w3.org/1999/xlink" content-type="arpha" xlink:type="simple">8C21FA98-2D19-5036-83EC-414BC81C3856</object-id>
            <tp:taxon-name-part taxon-name-part-type="genus" reg="Aulacaspis">Aulacaspis</tp:taxon-name-part>
          </tp:taxon-name><tp:taxon-authority>Cockerell</tp:taxon-authority><tp:nomenclature-citation-list><tp:nomenclature-citation><tp:taxon-name>
                <tp:taxon-name-part taxon-name-part-type="genus" reg="Aulacaspis">Aulacaspis</tp:taxon-name-part>
              </tp:taxon-name><comment>Cockerell, 1893: 180.</comment></tp:nomenclature-citation></tp:nomenclature-citation-list></tp:nomenclature><tp:treatment-sec sec-type="type species" id="SECID0ELHBG"><title>Type species.</title><p><italic><tp:taxon-name><tp:taxon-name-part taxon-name-part-type="genus" reg="Aspidiotus">Aspidiotus</tp:taxon-name-part><tp:taxon-name-part taxon-name-part-type="species" reg="rosae">rosae</tp:taxon-name-part></tp:taxon-name></italic> Bouché: by subsequent designation by <xref ref-type="bibr" rid="B16">Newstead 1901</xref>: 168.</p></tp:treatment-sec><tp:treatment-sec sec-type="Generic diagnosis" id="SECID0EAIBG"><title>Generic diagnosis.</title><p>The following diagnosis is taken from <xref ref-type="bibr" rid="B13">Miller and Davidson (2005)</xref> and <xref ref-type="bibr" rid="B23">Takagi (2012)</xref>. <bold><italic>Female scale.</italic></bold> White, circular, exuviae located on anterior end. <bold><italic>Male scale.</italic></bold> White, long, and narrow, exuviae located on anterior end. <bold><italic>Adult female.</italic></bold> Body elongate; derm membranous except for the margin of pygidium; prosoma generally swollen or wider than metathorax and abdomen, slightly squared in most species. <bold><italic>Cephalothorax.</italic></bold> Antennae each with a seta. Anterior spiracles usually with a cluster of trilocular pores, posterior spiracles with or without associated trilocular pores. Dorsal ducts present or absent on prosoma, scattered. <bold><italic>Pygidium.</italic></bold> Usually with three pairs of lobes (rarely with two or four pairs). Median lobes (L1) well developed, sunken into or protruding apex of pygidium, much larger than lobules of lateral lobes, zygotic basally or not, without marginal setae between lobes. In general, L1 are divided into two types depending on feeding site: bark-type, where individuals occur on bark and L1 protrudes at the end of the pygidium; and leaf-type, on leaves and L1 is sunken into the end of pygidium. Second lobes (L2) much smaller than L1, bilobed, divided into inner lobule and outer lobule, outer lobule usually smaller than inner lobule. Third lobes (L3) smaller than L2, bilobed, outer lobule smaller than inner lobule. Fourth lobes (L4) present in some species and usually represented by serrations along the body margin. <bold><italic>Gland spines.</italic></bold> Marginal gland spines developed, present on lateral of abdominal segment II and III; usually single on abdominal segments V–VIII, but in some species two or more. Marginal gland spines becoming shorter to conical on anterior segments; in some species they are called gland tubercles. <bold><italic>Ducts.</italic></bold> Dorsum with double-barred ducts. Marginal macroducts of pygidium usually larger than dorsal macroducts. Dorsal macroducts forming submedial and submarginal rows on abdominal segment and pygidium, sometimes occurring in two sizes. Dorsal ducts on the lateral margins of the second and the third abdominal segments. Ventral microducts scattered. Anal opening situated at the center of the pygidium, small. Perivulvar disc pores in five groups.</p></tp:treatment-sec><tp:treatment-sec sec-type="remarks" id="SECID0EDJBG"><title>Remarks.</title><p>As in other members of the subtribe <tp:taxon-name><tp:taxon-name-part taxon-name-part-type="subtribe">Chionaspidina</tp:taxon-name-part></tp:taxon-name>, <italic><tp:taxon-name><tp:taxon-name-part taxon-name-part-type="genus" reg="Aulacaspis">Aulacaspis</tp:taxon-name-part></tp:taxon-name></italic> species have median lobes often joined by a zygosis; without setae or gland spines or marginal macroducts between median lobes (<xref ref-type="bibr" rid="B13">Miller and Davidson 2005</xref>; <xref ref-type="bibr" rid="B23">Takagi 2012</xref>). <italic><tp:taxon-name><tp:taxon-name-part taxon-name-part-type="genus" reg="Aulacaspis">Aulacaspis</tp:taxon-name-part></tp:taxon-name></italic> is distinguished from other genera, especially from <italic><tp:taxon-name><tp:taxon-name-part taxon-name-part-type="genus" reg="Chionaspis">Chionaspis</tp:taxon-name-part></tp:taxon-name></italic> and <italic><tp:taxon-name><tp:taxon-name-part taxon-name-part-type="genus" reg="Myrtaspis">Myrtaspis</tp:taxon-name-part></tp:taxon-name></italic> Takagi, 1999 by lacking lateral macroducts and gland spines on abdominal segment I and on the thorax, present in these locations on <italic><tp:taxon-name><tp:taxon-name-part taxon-name-part-type="genus" reg="Chionaspis">Chionaspis</tp:taxon-name-part></tp:taxon-name></italic> and <italic><tp:taxon-name><tp:taxon-name-part taxon-name-part-type="genus" reg="Myrtaspis">Myrtaspis</tp:taxon-name-part></tp:taxon-name></italic> (<xref ref-type="bibr" rid="B22">Takagi 1999</xref>).</p></tp:treatment-sec><ref-list><ref id="B16"><mixed-citation xmlns:xlink="http://www.w3.org/1999/xlink" xlink:type="simple"><person-group><name name-style="western"><surname>Newstead</surname><given-names>R</given-names></name></person-group> (<year>1901</year>) Monograph of the <tp:taxon-name><tp:taxon-name-part taxon-name-part-type="family">Coccidae</tp:taxon-name-part></tp:taxon-name> of the British Isles. Ray Society London, 220 pp. <ext-link xlink:href="10.5962/bhl.title.21716" ext-link-type="doi" xlink:type="simple">https://doi.org/10.5962/bhl.title.21716</ext-link></mixed-citation></ref><ref id="B13"><mixed-citation xmlns:xlink="http://www.w3.org/1999/xlink" xlink:type="simple"><person-group><name name-style="western"><surname>Miller</surname><given-names>DR</given-names></name><name name-style="western"><surname>Davidson</surname><given-names>JA</given-names></name></person-group> (<year>2005</year>) <source>Armored Scale Insect Pests of Trees and Shrubs (<tp:taxon-name><tp:taxon-name-part taxon-name-part-type="order">Hemiptera</tp:taxon-name-part></tp:taxon-name>: <tp:taxon-name><tp:taxon-name-part taxon-name-part-type="family">Diaspididae</tp:taxon-name-part></tp:taxon-name>).</source><publisher-name>Cornell University Press</publisher-name>, <publisher-loc>Ithaca</publisher-loc>, <size units="page">456 pp</size>.</mixed-citation></ref><ref id="B23"><mixed-citation xmlns:xlink="http://www.w3.org/1999/xlink" xlink:type="simple"><person-group><name name-style="western"><surname>Takagi</surname><given-names>S</given-names></name></person-group> (<year>2012</year>) <article-title>Atypical species of <italic><tp:taxon-name><tp:taxon-name-part taxon-name-part-type="genus">Aulacaspis</tp:taxon-name-part></tp:taxon-name></italic> (<tp:taxon-name><tp:taxon-name-part taxon-name-part-type="suborder">Sternorrhyncha</tp:taxon-name-part></tp:taxon-name>: <tp:taxon-name><tp:taxon-name-part taxon-name-part-type="superfamily">Coccoidea</tp:taxon-name-part></tp:taxon-name>: <tp:taxon-name><tp:taxon-name-part taxon-name-part-type="family">Diaspididae</tp:taxon-name-part></tp:taxon-name>).</article-title><source><tp:taxon-name><tp:taxon-name-part taxon-name-part-type="class">Insecta</tp:taxon-name-part></tp:taxon-name> Matsumurana New Series</source><volume>68</volume>: <fpage>17</fpage>–<lpage>115</lpage>.</mixed-citation></ref><ref id="B22"><mixed-citation xmlns:xlink="http://www.w3.org/1999/xlink" xlink:type="simple"><person-group><name name-style="western"><surname>Takagi</surname><given-names>S</given-names></name></person-group> (<year>1999</year>) <article-title>For a better understanding of <italic><tp:taxon-name><tp:taxon-name-part taxon-name-part-type="genus">Aulacaspis</tp:taxon-name-part></tp:taxon-name></italic>: The <italic>calcarata</italic> species group (<tp:taxon-name><tp:taxon-name-part taxon-name-part-type="suborder">Homoptera</tp:taxon-name-part></tp:taxon-name>: <tp:taxon-name><tp:taxon-name-part taxon-name-part-type="superfamily">Coccoidea</tp:taxon-name-part></tp:taxon-name>: <tp:taxon-name><tp:taxon-name-part taxon-name-part-type="family">Diaspididae</tp:taxon-name-part></tp:taxon-name>).</article-title><source><tp:taxon-name><tp:taxon-name-part taxon-name-part-type="class">Insecta</tp:taxon-name-part></tp:taxon-name> Matsumurana New Series</source><volume>55</volume>: <fpage>133</fpage>–<lpage>180</lpage>.</mixed-citation></ref></ref-list></tp:taxon-treatment>
