# Supplementary material for: ﻿A new species of Aulacaspis and a revived combination of Diaspididae (Hemiptera, Coccomorpha) from China
Source: Zookeys. 2023 Aug 15;1174:301–14. doi: 10.3897/zookeys.1174.105851 (PMC10445109; doi:10.3897/zookeys.1174.105851)
Supplement: XML Treatment for Aulacaspis fanjingshanensis [file zookeys.1174.105851-treatment2.xml]

<!DOCTYPE tp:taxon-treatment
  PUBLIC "-//TaxonX//DTD Taxonomic Treatment Publishing DTD v0 20100105//EN" "tax-treatment-NSO.dtd">
<tp:taxon-treatment xmlns:tp="http://www.plazi.org/taxpub"><tp:treatment-meta><kwd-group><label>Taxon classification</label><kwd>
              <named-content content-type="kingdom">Animalia</named-content>
            </kwd><kwd>
              <named-content content-type="order">Hemiptera</named-content>
            </kwd><kwd>
              <named-content content-type="family">Diaspididae</named-content>
            </kwd></kwd-group><mixed-citation publication-type="journal"><person-group><name><surname>Niu</surname><given-names>Minmin</given-names></name><name><surname>Cai</surname><given-names>Bo</given-names></name><name><surname>Wei</surname><given-names>Jiufeng</given-names></name></person-group><article-title>﻿A new species of <italic><tp:taxon-name><tp:taxon-name-part taxon-name-part-type="genus" reg="Aulacaspis">Aulacaspis</tp:taxon-name-part></tp:taxon-name></italic> and a revived combination of <tp:taxon-name><tp:taxon-name-part taxon-name-part-type="family">Diaspididae</tp:taxon-name-part></tp:taxon-name> (<tp:taxon-name><tp:taxon-name-part taxon-name-part-type="order">Hemiptera</tp:taxon-name-part></tp:taxon-name>, <tp:taxon-name><tp:taxon-name-part taxon-name-part-type="above-genus">Coccomorpha</tp:taxon-name-part></tp:taxon-name>) from China</article-title><source>Zookeys</source><day>15</day><month>08</month><year>2023</year><volume>1174</volume><fpage>301</fpage><lpage>314</lpage><pub-id pub-id-type="doi">10.3897/zookeys.1174.105851</pub-id></mixed-citation></tp:treatment-meta><tp:nomenclature><label>﻿</label><tp:taxon-name>
            <object-id xmlns:xlink="http://www.w3.org/1999/xlink" content-type="arpha" xlink:type="simple">F5661EDB-A7EC-5C82-80D1-85561BCC7DD7</object-id>
            <tp:taxon-name-part taxon-name-part-type="genus" reg="Aulacaspis">Aulacaspis</tp:taxon-name-part>
            <tp:taxon-name-part taxon-name-part-type="species" reg="fanjingshanensis">fanjingshanensis</tp:taxon-name-part>
            <object-id xmlns:xlink="http://www.w3.org/1999/xlink" content-type="zoobank" xlink:type="simple">https://zoobank.org/9A000A90-B394-4409-A75D-F846C571BDAC</object-id>
          </tp:taxon-name><tp:taxon-status xmlns:xlink="http://www.w3.org/1999/xlink" xlink:type="simple">sp. nov.</tp:taxon-status><xref ref-type="fig" rid="F1">Figs 1–4</xref></tp:nomenclature><tp:treatment-sec sec-type="material" id="SECID0ERMBG"><title>Material examined.</title><p><bold>Holotype female</bold>: China, Guizhou Province, Tongren city, Fanjing Mountain, on leaves of an undetermined plant of the family <tp:taxon-name><tp:taxon-name-part taxon-name-part-type="family">Rosaceae</tp:taxon-name-part></tp:taxon-name>, coll. Wei Jiufeng and Niu Minmin, 8.viii.2015 (at <named-content xmlns:xlink="http://www.w3.org/1999/xlink" content-type="dwc:institutional_code" xlink:title="Insect Collection of Shanxi Agricultural University" xlink:href="http://grbio.org/institution/shanxi-agricultural-university" xlink:type="simple">SXAU</named-content>). <bold>Paratypes female</bold>: CHINA, same data as holotype (at <named-content xmlns:xlink="http://www.w3.org/1999/xlink" content-type="dwc:institutional_code" xlink:title="Insect Collection of Shanxi Agricultural University" xlink:href="http://grbio.org/institution/shanxi-agricultural-university" xlink:type="simple">SXAU</named-content>; a total of 2 adult females, 2 slides each containing 1 adult females).</p><fig id="F1" position="float" orientation="portrait"><object-id xmlns:xlink="http://www.w3.org/1999/xlink" content-type="doi" xlink:type="simple">10.3897/zookeys.1174.105851.figures1-4</object-id><object-id xmlns:xlink="http://www.w3.org/1999/xlink" content-type="arpha" xlink:type="simple">2424B670-9F3E-53C4-8560-EB850FA4F271</object-id><label>Figures 1–4.</label><caption><p><italic><tp:taxon-name><tp:taxon-name-part taxon-name-part-type="genus" reg="Aulacaspis">Aulacaspis</tp:taxon-name-part><tp:taxon-name-part taxon-name-part-type="species" reg="fanjingshanensis">fanjingshanensis</tp:taxon-name-part></tp:taxon-name></italic> Niu &amp; Wei, sp. nov., adult female <bold>1</bold> body <bold>2</bold> anterior spiracle <bold>3</bold> posterior spiracle <bold>4</bold> margin of pygidium.</p></caption><graphic xmlns:xlink="http://www.w3.org/1999/xlink" xlink:href="zookeys-1174-301_article-105851__-g001.jpg" position="float" orientation="portrait" xlink:type="simple" id="oo_892450.jpg"><uri content-type="original_file" xlink:type="simple">https://binary.pensoft.net/fig/892450</uri></graphic></fig></tp:treatment-sec><tp:treatment-sec sec-type="description" id="SECID0EIOBG"><title>Description of slide-mounted adult females.</title><p><bold><italic>Prosoma.</italic></bold> Prosoma with anterior margin rounded and with sides nearly parallel; peribuccal scleroses well formed. Antennae separated by 60–67 <abbrev xmlns:xlink="http://www.w3.org/1999/xlink" xlink:title="micrometres" id="ABBRID0ETOBG" xlink:type="simple">µm</abbrev>; each antenna with 1 seta. Anterior spiracles each associated with 24–27 trilocular disc pores; posterior spiracles each with 3–7 disc pores. <bold><italic>Pygidial lobes.</italic></bold> With 3 pairs of lobes; L1 well developed, largely sunken into apex of pygidium, base of each L1 with a mesad linear extension onto ventral derm, these extensions separated from each other by a narrow space; L1 elongate and divergent, widest separation distance 19–22 <abbrev xmlns:xlink="http://www.w3.org/1999/xlink" xlink:title="micrometres" id="ABBRID0E1OBG" xlink:type="simple">µm</abbrev>, divergent mesal margins minutely serrate, lobe apices blunt or rounded. Setae absent from between median lobes. L2 and L3 well developed, bilobulate. Marginal macroducts, of two-barred type, nearly as long as L1, absent between L1, one present between L1 and L2, two present between L2 and L3, two present on the abdominal segment V. Dorsal macroducts on pygidium and abdominal segments shorter than marginal macroducts; of two-barred type, arranged segmentally in submedian and submargin rows; submarginal dorsal macroducts present on abdominal segment III to V: 4–9 on segment III, 1–6 on segment IV, 2–5 on segment V; submedian dorsal macroducts present on segment III to VI, on III and IV being divided into segmental and infrasegmental series: front row 4, rear row 3–4 on segment III, front row 4–5, rear row 1–3 on segment IV, 2–5 on segment V, 2–3 on segment VI. Dorsal microducts present on abdominal segment II to head: 5 on forehead, 2–4 on the position of mouthparts, 3–4 on the submargin of prothorax, 5–6 on the submargin of mesothorax, 1 on the middle area of mesothorax, 4 on the submargin area of metathorax, 3 on the submedian area of segment I, 5 on the submargin area of segment I, 2–3 on the submedian area of segment II, 0–2 on the submargin area of segment II. Lateral ducts few, 5–7 in total, present between abdominal area of segments II and III, 2–4 on segment II, 2–5 on segment III, smaller than dorsal ducts present on abdominal segments and pygidium. Ventral microducts scattered on pygidium, few. Marginal gland spines on each side numbering 2‒4 on segment IV, and 1 on V; also, with 1 lateral to each pygidial lobe. Each side with lateral gland spines numbering 5‒7 on segment II, and 6–13 on segment III. Perivulvar pores in five groups, with 10–17 in the median group, 20–26 in each anterolateral group and 27–35 in each posterolateral group.</p></tp:treatment-sec><tp:treatment-sec sec-type="host" id="SECID0E5OBG"><title>Host.</title><p><tp:taxon-name><tp:taxon-name-part taxon-name-part-type="family">Rosaceae</tp:taxon-name-part></tp:taxon-name> sp.</p></tp:treatment-sec><tp:treatment-sec sec-type="etymology" id="SECID0EJPBG"><title>Etymology.</title><p>The specific epithet is formed by a combination of Fanjing Mountain, the type locality, and the Latin “-ensis”, meaning “from”.</p></tp:treatment-sec><tp:treatment-sec sec-type="distribution" id="SECID0EOPBG"><title>Distribution.</title><p>China (Guizhou Province).</p></tp:treatment-sec><tp:treatment-sec sec-type="remarks" id="SECID0ETPBG"><title>Remarks.</title><p><italic><tp:taxon-name><tp:taxon-name-part taxon-name-part-type="genus" reg="Aulacaspis">Aulacaspis</tp:taxon-name-part><tp:taxon-name-part taxon-name-part-type="species" reg="fanjingshanensis">fanjingshanensis</tp:taxon-name-part></tp:taxon-name></italic> sp. nov. is similar to other species in the <italic><tp:taxon-name><tp:taxon-name-part taxon-name-part-type="genus" reg="Yabunikkei">Yabunikkei</tp:taxon-name-part></tp:taxon-name></italic> complex (<italic><tp:taxon-name><tp:taxon-name-part taxon-name-part-type="genus" reg="Aulacaspis">A.</tp:taxon-name-part><tp:taxon-name-part taxon-name-part-type="species" reg="yabunikkei">yabunikkei</tp:taxon-name-part></tp:taxon-name></italic> Kuwana, 1926, <italic><tp:taxon-name><tp:taxon-name-part taxon-name-part-type="genus" reg="Aulacaspis">A.</tp:taxon-name-part><tp:taxon-name-part taxon-name-part-type="species" reg="shirodamo">shirodamo</tp:taxon-name-part></tp:taxon-name></italic> Takagi, 2014 and <italic><tp:taxon-name><tp:taxon-name-part taxon-name-part-type="genus" reg="Aulacaspis">A.</tp:taxon-name-part><tp:taxon-name-part taxon-name-part-type="species" reg="neolitseae">neolitseae</tp:taxon-name-part></tp:taxon-name></italic> Takagi, 2014) by the form of its body shape, but can be distinguished from <italic><tp:taxon-name><tp:taxon-name-part taxon-name-part-type="genus" reg="Aulacaspis">A.</tp:taxon-name-part><tp:taxon-name-part taxon-name-part-type="species" reg="yabunikkei">yabunikkei</tp:taxon-name-part></tp:taxon-name></italic> by the following characteristics of the adult female (character-states of <italic><tp:taxon-name><tp:taxon-name-part taxon-name-part-type="genus" reg="Aulacaspis">A.</tp:taxon-name-part><tp:taxon-name-part taxon-name-part-type="species" reg="yabunikkei">yabunikkei</tp:taxon-name-part></tp:taxon-name></italic> in brackets): (1) dorsal microducts present on abdominal segment II to head (absent); (2) marginal macroducts of abdominal segment VII scarcely or only a little extending anteriorly beyond bases of these extensions (extending); and (3) median lobes separated from each other by a narrow space (united basally).</p><p>The stable diagnostic characters that distinguish <italic><tp:taxon-name><tp:taxon-name-part taxon-name-part-type="genus" reg="Aulacaspis">A.</tp:taxon-name-part><tp:taxon-name-part taxon-name-part-type="species" reg="fanjingshanensis">fanjingshanensis</tp:taxon-name-part></tp:taxon-name></italic> sp. nov. from <italic><tp:taxon-name><tp:taxon-name-part taxon-name-part-type="genus" reg="Aulacaspis">A.</tp:taxon-name-part><tp:taxon-name-part taxon-name-part-type="species" reg="shirodamo">shirodamo</tp:taxon-name-part></tp:taxon-name></italic> and <italic><tp:taxon-name><tp:taxon-name-part taxon-name-part-type="genus" reg="Aulacaspis">A.</tp:taxon-name-part><tp:taxon-name-part taxon-name-part-type="species" reg="neolitseae">neolitseae</tp:taxon-name-part></tp:taxon-name></italic> are very few. The differences are the presence of dorsal microducts that are found from the head region down to abdominal segment II and median lobes separated from each other by a narrow space.</p></tp:treatment-sec></tp:taxon-treatment>
