# Supplementary material for: ﻿A new species of Aulacaspis and a revived combination of Diaspididae (Hemiptera, Coccomorpha) from China
Source: Zookeys. 2023 Aug 15;1174:301–14. doi: 10.3897/zookeys.1174.105851 (PMC10445109; doi:10.3897/zookeys.1174.105851)
Supplement: XML Treatment for Superturmaspis schizosoma [file zookeys.1174.105851-treatment3.xml]

<!DOCTYPE tp:taxon-treatment
  PUBLIC "-//TaxonX//DTD Taxonomic Treatment Publishing DTD v0 20100105//EN" "tax-treatment-NSO.dtd">
<tp:taxon-treatment xmlns:tp="http://www.plazi.org/taxpub"><tp:treatment-meta><kwd-group><label>Taxon classification</label><kwd>
              <named-content content-type="kingdom">Animalia</named-content>
            </kwd><kwd>
              <named-content content-type="order">Hemiptera</named-content>
            </kwd><kwd>
              <named-content content-type="family">Diaspididae</named-content>
            </kwd></kwd-group><mixed-citation publication-type="journal"><person-group><name><surname>Niu</surname><given-names>Minmin</given-names></name><name><surname>Cai</surname><given-names>Bo</given-names></name><name><surname>Wei</surname><given-names>Jiufeng</given-names></name></person-group><article-title>﻿A new species of <italic><tp:taxon-name><tp:taxon-name-part taxon-name-part-type="genus" reg="Aulacaspis">Aulacaspis</tp:taxon-name-part></tp:taxon-name></italic> and a revived combination of <tp:taxon-name><tp:taxon-name-part taxon-name-part-type="family">Diaspididae</tp:taxon-name-part></tp:taxon-name> (<tp:taxon-name><tp:taxon-name-part taxon-name-part-type="order">Hemiptera</tp:taxon-name-part></tp:taxon-name>, <tp:taxon-name><tp:taxon-name-part taxon-name-part-type="above-genus">Coccomorpha</tp:taxon-name-part></tp:taxon-name>) from China</article-title><source>Zookeys</source><day>15</day><month>08</month><year>2023</year><volume>1174</volume><fpage>301</fpage><lpage>314</lpage><pub-id pub-id-type="doi">10.3897/zookeys.1174.105851</pub-id></mixed-citation></tp:treatment-meta><tp:nomenclature><label>﻿</label><tp:taxon-name>
            <object-id xmlns:xlink="http://www.w3.org/1999/xlink" content-type="arpha" xlink:type="simple">926CE5B3-6F24-515B-9D2E-B043F4B09A72</object-id>
            <tp:taxon-name-part taxon-name-part-type="genus" reg="Superturmaspis">Superturmaspis</tp:taxon-name-part>
            <tp:taxon-name-part taxon-name-part-type="species" reg="schizosoma">schizosoma</tp:taxon-name-part>
          </tp:taxon-name><tp:taxon-authority>(Takagi, 1970), revived combination</tp:taxon-authority><tp:nomenclature-citation-list><tp:nomenclature-citation><tp:taxon-name>
                <tp:taxon-name-part taxon-name-part-type="genus" reg="Chionaspis">Chionaspis</tp:taxon-name-part>
                <tp:taxon-name-part taxon-name-part-type="species" reg="schizosoma">schizosoma</tp:taxon-name-part>
              </tp:taxon-name><comment>Takagi, 1970: 77.</comment></tp:nomenclature-citation><tp:nomenclature-citation><tp:taxon-name>
                <tp:taxon-name-part taxon-name-part-type="genus" reg="Superturmaspis">Superturmaspis</tp:taxon-name-part>
                <tp:taxon-name-part taxon-name-part-type="species" reg="schizosoma">schizosoma</tp:taxon-name-part>
              </tp:taxon-name><comment>(Takagi, 1970); <xref ref-type="bibr" rid="B3">Chen 1983</xref>: 86. Change of combination.</comment></tp:nomenclature-citation><tp:nomenclature-citation><tp:taxon-name>
                <tp:taxon-name-part taxon-name-part-type="genus" reg="Aulacaspis">Aulacaspis</tp:taxon-name-part>
                <tp:taxon-name-part taxon-name-part-type="species" reg="schizosoma">schizosoma</tp:taxon-name-part>
              </tp:taxon-name><comment>(Takagi, 1970); <xref ref-type="bibr" rid="B21">Takagi 1985</xref>: 49. Change of combination.</comment></tp:nomenclature-citation><tp:nomenclature-citation><tp:taxon-name>
                <tp:taxon-name-part taxon-name-part-type="genus" reg="Semichionaspis">Semichionaspis</tp:taxon-name-part>
                <tp:taxon-name-part taxon-name-part-type="species" reg="schizosoma">schizosoma</tp:taxon-name-part>
              </tp:taxon-name><comment>(Takagi, 1970); <xref ref-type="bibr" rid="B24">Tang 1986</xref>: 170. Change of combination.</comment></tp:nomenclature-citation><tp:nomenclature-citation><tp:taxon-name>
                <tp:taxon-name-part taxon-name-part-type="genus" reg="Aulacaspis">Aulacaspis</tp:taxon-name-part>
                <tp:taxon-name-part taxon-name-part-type="species" reg="schizosoma">schizosoma</tp:taxon-name-part>
              </tp:taxon-name><comment>(Takagi, 1970); <xref ref-type="bibr" rid="B22">Takagi 1999</xref>: 149. Revived combination.</comment></tp:nomenclature-citation></tp:nomenclature-citation-list></tp:nomenclature><tp:treatment-sec sec-type="material" id="SECID0EFAAI"><title>Material examined.</title><p>China, Zhejiang Province, Taohua Island in Zhoushan Islands, on <tp:taxon-name><tp:taxon-name-part taxon-name-part-type="family">Lauraceae</tp:taxon-name-part></tp:taxon-name> leaves, coll. Niu Minmin, 31.v.2017 (at <abbrev xmlns:xlink="http://www.w3.org/1999/xlink" xlink:title="Entomological Museum, Northwest A&amp;F University" id="ABBRID0EQAAI" xlink:type="simple">NWAFU</abbrev>).</p></tp:treatment-sec><tp:treatment-sec sec-type="remarks" id="SECID0EUAAI"><title>Remarks.</title><p>We confirmed the non-monophyly of the genus-level relationships and taxonomy of <tp:taxon-name><tp:taxon-name-part taxon-name-part-type="subtribe">Chionaspidina</tp:taxon-name-part></tp:taxon-name>, including the genera <italic><tp:taxon-name><tp:taxon-name-part taxon-name-part-type="genus" reg="Aulacaspis">Aulacaspis</tp:taxon-name-part></tp:taxon-name></italic> and <italic><tp:taxon-name><tp:taxon-name-part taxon-name-part-type="genus" reg="Chionaspis">Chionaspis</tp:taxon-name-part></tp:taxon-name></italic> (<xref ref-type="bibr" rid="B18">Normark et al. 2019</xref>). The same level of strong statistical support was observed for the species in our two molecular phylogenetic trees (ML and BI trees, Figs <xref ref-type="fig" rid="F3">6</xref>, <xref ref-type="fig" rid="F4">7</xref>). On those phylogenetic trees, <italic><tp:taxon-name><tp:taxon-name-part taxon-name-part-type="genus" reg="Superturmaspis">Superturmaspis</tp:taxon-name-part><tp:taxon-name-part taxon-name-part-type="species" reg="schizosoma">schizosoma</tp:taxon-name-part></tp:taxon-name></italic> comprises a clade separate from the one that includes the genera <italic><tp:taxon-name><tp:taxon-name-part taxon-name-part-type="genus" reg="Aulacaspis">Aulacaspis</tp:taxon-name-part></tp:taxon-name></italic>, <italic><tp:taxon-name><tp:taxon-name-part taxon-name-part-type="genus" reg="Chionaspis">Chionaspis</tp:taxon-name-part></tp:taxon-name></italic>, <italic><tp:taxon-name><tp:taxon-name-part taxon-name-part-type="genus" reg="Duplachionaspis">Duplachionaspis</tp:taxon-name-part></tp:taxon-name></italic>, <italic><tp:taxon-name><tp:taxon-name-part taxon-name-part-type="genus" reg="Pinnaspis">Pinnaspis</tp:taxon-name-part></tp:taxon-name></italic> and <italic><tp:taxon-name><tp:taxon-name-part taxon-name-part-type="genus" reg="Megacanthaspis">Megacanthaspis</tp:taxon-name-part></tp:taxon-name></italic> (In ML tree, the bootstrap value is 52, and in BI tree, the posterior probability is 1).</p><p>Our phylogenetic study has demonstrated that the type species of <italic><tp:taxon-name><tp:taxon-name-part taxon-name-part-type="genus" reg="Aulacaspis">Aulacaspis</tp:taxon-name-part></tp:taxon-name></italic> and <italic><tp:taxon-name><tp:taxon-name-part taxon-name-part-type="genus" reg="Chionaspis">Chionaspis</tp:taxon-name-part></tp:taxon-name></italic> (<italic><tp:taxon-name><tp:taxon-name-part taxon-name-part-type="genus" reg="Aulacaspis">A.</tp:taxon-name-part><tp:taxon-name-part taxon-name-part-type="species" reg="rosae">rosae</tp:taxon-name-part></tp:taxon-name></italic> and <italic><tp:taxon-name><tp:taxon-name-part taxon-name-part-type="genus" reg="Chionaspis">C.</tp:taxon-name-part><tp:taxon-name-part taxon-name-part-type="species" reg="salicis">salicis</tp:taxon-name-part></tp:taxon-name></italic>) are more closely related to each other than either is to <italic><tp:taxon-name><tp:taxon-name-part taxon-name-part-type="genus" reg="Superturmaspis">Superturmaspis</tp:taxon-name-part><tp:taxon-name-part taxon-name-part-type="species" reg="schizosoma">schizosoma</tp:taxon-name-part></tp:taxon-name></italic>. Hence, <italic><tp:taxon-name><tp:taxon-name-part taxon-name-part-type="genus" reg="Aulacaspis">A.</tp:taxon-name-part><tp:taxon-name-part taxon-name-part-type="species" reg="schizosoma">schizosoma</tp:taxon-name-part></tp:taxon-name></italic> was wrongly assigned to <italic><tp:taxon-name><tp:taxon-name-part taxon-name-part-type="genus" reg="Aulacaspis">Aulacaspis</tp:taxon-name-part></tp:taxon-name></italic> (Figs <xref ref-type="fig" rid="F3">6</xref>, <xref ref-type="fig" rid="F4">7</xref>), although the species <italic><tp:taxon-name><tp:taxon-name-part taxon-name-part-type="genus" reg="Superturmaspis">Superturmaspis</tp:taxon-name-part><tp:taxon-name-part taxon-name-part-type="species" reg="schizosoma">schizosoma</tp:taxon-name-part></tp:taxon-name></italic> (Takagi, 1970) is morphologically very close to <italic><tp:taxon-name><tp:taxon-name-part taxon-name-part-type="genus" reg="Aulacaspis">Aulacaspis</tp:taxon-name-part></tp:taxon-name></italic>, sharing very similar characters of the pygidial margin and a similar distribution of dorsal ducts, but differing by being widest across the mesothorax, body of adult female is top form in outline, pronounced contracted segmentation on lateral margins which contains the cephalothorax and abdominal segments preceding the pygidium.</p><p>We transferred the species back to <italic><tp:taxon-name><tp:taxon-name-part taxon-name-part-type="genus" reg="Superturmaspis">Superturmaspis</tp:taxon-name-part></tp:taxon-name></italic> based on our molecular analysis. <italic><tp:taxon-name><tp:taxon-name-part taxon-name-part-type="genus" reg="Superturmaspis">Superturmaspis</tp:taxon-name-part></tp:taxon-name></italic> was previously established by Chen, 1983, and included only one species, <italic><tp:taxon-name><tp:taxon-name-part taxon-name-part-type="genus" reg="Superturmaspis">Superturmaspis</tp:taxon-name-part><tp:taxon-name-part taxon-name-part-type="species" reg="schizosoma">schizosoma</tp:taxon-name-part></tp:taxon-name></italic>. The adult female specimens (Fig. <xref ref-type="fig" rid="F2">5</xref>) substantially agree with the type-series from Taiwan (<xref ref-type="bibr" rid="B20">Takagi 1970</xref>). The body of the adult female is robust at maturity, spinning top form in outline, widest across the mesothorax, pronouncedly contracted segmentation on lateral margins which contains the cephalothorax and abdominal segments preceding the pygidium, and marginal macroducts rather stout and long.</p><fig id="F2" position="float" orientation="portrait"><object-id xmlns:xlink="http://www.w3.org/1999/xlink" content-type="doi" xlink:type="simple">10.3897/zookeys.1174.105851.figure5</object-id><object-id xmlns:xlink="http://www.w3.org/1999/xlink" content-type="arpha" xlink:type="simple">51E898C2-2D06-55C9-93F3-903FE21223B1</object-id><label>Figure 5.</label><caption><p><italic><tp:taxon-name><tp:taxon-name-part taxon-name-part-type="genus" reg="Superturmaspis">Superturmaspis</tp:taxon-name-part><tp:taxon-name-part taxon-name-part-type="species" reg="schizosoma">schizosoma</tp:taxon-name-part></tp:taxon-name></italic> (Takagi, 1970), revived combination, adult female.</p></caption><graphic xmlns:xlink="http://www.w3.org/1999/xlink" xlink:href="zookeys-1174-301_article-105851__-g002.jpg" position="float" orientation="portrait" xlink:type="simple" id="oo_892451.jpg"><uri content-type="original_file" xlink:type="simple">https://binary.pensoft.net/fig/892451</uri></graphic></fig><fig id="F3" position="float" orientation="portrait"><object-id xmlns:xlink="http://www.w3.org/1999/xlink" content-type="doi" xlink:type="simple">10.3897/zookeys.1174.105851.figure6</object-id><object-id xmlns:xlink="http://www.w3.org/1999/xlink" content-type="arpha" xlink:type="simple">7059D16D-397F-5603-8E96-85F4F34FA46E</object-id><label>Figure 6.</label><caption><p>The ML tree based on the concatenated data of 28S and <abbrev xmlns:xlink="http://www.w3.org/1999/xlink" xlink:title="elongation factor-1 alpha" id="ABBRID0EHIAI" xlink:type="simple">EF-1α</abbrev>. Bootstrap values (BV) are shown on each node. Orange shading represents the position of <italic><tp:taxon-name><tp:taxon-name-part taxon-name-part-type="genus" reg="Superturmaspis">Superturmaspis</tp:taxon-name-part><tp:taxon-name-part taxon-name-part-type="species" reg="schizosoma">schizosoma</tp:taxon-name-part></tp:taxon-name></italic> (Takagi, 1970) on the phylogenetic tree.</p></caption><graphic xmlns:xlink="http://www.w3.org/1999/xlink" xlink:href="zookeys-1174-301_article-105851__-g003.jpg" position="float" orientation="portrait" xlink:type="simple" id="oo_892452.jpg"><uri content-type="original_file" xlink:type="simple">https://binary.pensoft.net/fig/892452</uri></graphic></fig><fig id="F4" position="float" orientation="portrait"><object-id xmlns:xlink="http://www.w3.org/1999/xlink" content-type="doi" xlink:type="simple">10.3897/zookeys.1174.105851.figure7</object-id><object-id xmlns:xlink="http://www.w3.org/1999/xlink" content-type="arpha" xlink:type="simple">4DFB64BF-B539-5CBF-B84C-A4AF740FD4BE</object-id><label>Figure 7.</label><caption><p>The BI tree based on the concatenated data of 28S and <abbrev xmlns:xlink="http://www.w3.org/1999/xlink" xlink:title="elongation factor-1 alpha" id="ABBRID0EDJAI" xlink:type="simple">EF-1α</abbrev>. Posterior probabilities (pp) are shown on each node. Orange shading represents the position of <italic><tp:taxon-name><tp:taxon-name-part taxon-name-part-type="genus" reg="Superturmaspis">Superturmaspis</tp:taxon-name-part><tp:taxon-name-part taxon-name-part-type="species" reg="schizosoma">schizosoma</tp:taxon-name-part></tp:taxon-name></italic> (Takagi, 1970) on the phylogenetic tree.</p></caption><graphic xmlns:xlink="http://www.w3.org/1999/xlink" xlink:href="zookeys-1174-301_article-105851__-g004.jpg" position="float" orientation="portrait" xlink:type="simple" id="oo_892453.jpg"><uri content-type="original_file" xlink:type="simple">https://binary.pensoft.net/fig/892453</uri></graphic></fig></tp:treatment-sec><ref-list><ref id="B3"><mixed-citation xmlns:xlink="http://www.w3.org/1999/xlink" xlink:type="simple"><person-group><name name-style="western"><surname>Chen</surname><given-names>FG</given-names></name></person-group> (<year>1983</year>) <source>The <tp:taxon-name><tp:taxon-name-part taxon-name-part-type="tribe">Chionaspidini</tp:taxon-name-part></tp:taxon-name> (<tp:taxon-name><tp:taxon-name-part taxon-name-part-type="family">Diaspididae</tp:taxon-name-part></tp:taxon-name>, <tp:taxon-name><tp:taxon-name-part taxon-name-part-type="superfamily">Coccoidea</tp:taxon-name-part></tp:taxon-name>, <tp:taxon-name><tp:taxon-name-part taxon-name-part-type="suborder">Homoptera</tp:taxon-name-part></tp:taxon-name>) from China.</source><publisher-name>Science &amp; Technology Publishing House</publisher-name>, <publisher-loc>Sichuan Province, China</publisher-loc>, <size units="page">175 pp</size>.</mixed-citation></ref><ref id="B21"><mixed-citation xmlns:xlink="http://www.w3.org/1999/xlink" xlink:type="simple"><person-group><name name-style="western"><surname>Takagi</surname><given-names>S</given-names></name></person-group> (<year>1985</year>) <article-title>The scale insect genus <italic><tp:taxon-name><tp:taxon-name-part taxon-name-part-type="genus">Chionaspis</tp:taxon-name-part></tp:taxon-name></italic>: A revised concept (<tp:taxon-name><tp:taxon-name-part taxon-name-part-type="suborder">Homoptera</tp:taxon-name-part></tp:taxon-name>: <tp:taxon-name><tp:taxon-name-part taxon-name-part-type="superfamily">Coccoidea</tp:taxon-name-part></tp:taxon-name>: <tp:taxon-name><tp:taxon-name-part taxon-name-part-type="family">Diaspididae</tp:taxon-name-part></tp:taxon-name>).</article-title><source><tp:taxon-name><tp:taxon-name-part taxon-name-part-type="class">Insecta</tp:taxon-name-part></tp:taxon-name> Matsumurana New Series</source><volume>33</volume>: <fpage>1</fpage>–<lpage>77</lpage>.</mixed-citation></ref><ref id="B24"><mixed-citation xmlns:xlink="http://www.w3.org/1999/xlink" xlink:type="simple"><person-group><name name-style="western"><surname>Tang</surname><given-names>FT</given-names></name></person-group> (<year>1986</year>) <source>The scale insects of horticulture and forest of China, Volume III.</source><publisher-name>Shanxi Agricultural University Press Taigu</publisher-name>, <publisher-loc>Shanxi</publisher-loc>, <size units="page">305 pp</size>.</mixed-citation></ref><ref id="B22"><mixed-citation xmlns:xlink="http://www.w3.org/1999/xlink" xlink:type="simple"><person-group><name name-style="western"><surname>Takagi</surname><given-names>S</given-names></name></person-group> (<year>1999</year>) <article-title>For a better understanding of <italic><tp:taxon-name><tp:taxon-name-part taxon-name-part-type="genus">Aulacaspis</tp:taxon-name-part></tp:taxon-name></italic>: The <italic>calcarata</italic> species group (<tp:taxon-name><tp:taxon-name-part taxon-name-part-type="suborder">Homoptera</tp:taxon-name-part></tp:taxon-name>: <tp:taxon-name><tp:taxon-name-part taxon-name-part-type="superfamily">Coccoidea</tp:taxon-name-part></tp:taxon-name>: <tp:taxon-name><tp:taxon-name-part taxon-name-part-type="family">Diaspididae</tp:taxon-name-part></tp:taxon-name>).</article-title><source><tp:taxon-name><tp:taxon-name-part taxon-name-part-type="class">Insecta</tp:taxon-name-part></tp:taxon-name> Matsumurana New Series</source><volume>55</volume>: <fpage>133</fpage>–<lpage>180</lpage>.</mixed-citation></ref><ref id="B18"><mixed-citation xmlns:xlink="http://www.w3.org/1999/xlink" xlink:type="simple"><person-group><name name-style="western"><surname>Normark</surname><given-names>BB</given-names></name><name name-style="western"><surname>Okusu</surname><given-names>A</given-names></name><name name-style="western"><surname>Morse</surname><given-names>GE</given-names></name><name name-style="western"><surname>Peterson</surname><given-names>DA</given-names></name><name name-style="western"><surname>Itioka</surname><given-names>T</given-names></name><name name-style="western"><surname>Schneider</surname><given-names>SA</given-names></name></person-group> (<year>2019</year>) <article-title>Phylogeny and classification of armored scale insects (<tp:taxon-name><tp:taxon-name-part taxon-name-part-type="order">Hemiptera</tp:taxon-name-part></tp:taxon-name>: <tp:taxon-name><tp:taxon-name-part taxon-name-part-type="above-genus">Coccomorpha</tp:taxon-name-part></tp:taxon-name>: <tp:taxon-name><tp:taxon-name-part taxon-name-part-type="family">Diaspididae</tp:taxon-name-part></tp:taxon-name>).</article-title><source>Zootaxa</source><volume>4616</volume>(<issue>1</issue>): <fpage>1</fpage>–<lpage>98</lpage>. <ext-link xlink:href="10.11646/zootaxa.4616.1.1" ext-link-type="doi" xlink:type="simple">https://doi.org/10.11646/zootaxa.4616.1.1</ext-link></mixed-citation></ref><ref id="B20"><mixed-citation xmlns:xlink="http://www.w3.org/1999/xlink" xlink:type="simple"><person-group><name name-style="western"><surname>Takagi</surname><given-names>S</given-names></name></person-group> (<year>1970</year>) <article-title><tp:taxon-name><tp:taxon-name-part taxon-name-part-type="family">Diaspididae</tp:taxon-name-part></tp:taxon-name> of Taiwan based on material collected in connection with the Japan-U.S. Cooperative Science Programme, 1965 (<tp:taxon-name><tp:taxon-name-part taxon-name-part-type="suborder">Homoptera</tp:taxon-name-part></tp:taxon-name>: <tp:taxon-name><tp:taxon-name-part taxon-name-part-type="superfamily">Coccoidea</tp:taxon-name-part></tp:taxon-name>). Pt. II.</article-title><source><tp:taxon-name><tp:taxon-name-part taxon-name-part-type="class">Insecta</tp:taxon-name-part></tp:taxon-name> Matsumurana</source><volume>33</volume>: <fpage>1</fpage>–<lpage>146</lpage>.</mixed-citation></ref></ref-list></tp:taxon-treatment>
